# Supplementary material for: Responses to a GP survey: current controversies in diet and cardiovascular disease
Source: BMC Fam Pract. 2018 Aug 31;19:150. doi: 10.1186/s12875-018-0840-4 (PMC6119329; doi:10.1186/s12875-018-0840-4)
Supplement: Supplementary file 1 — Appendix 1. Complete summary of trial data (raw study data used in SPSS analysis downloaded into an Excel file and edited to improve comprehension). (XLSX 20 kb) [file 12875_2018_840_MOESM1_ESM.xlsx]

## Sheet: Sheet1
SEE SHEET 2 FOR ALL TRIAL DATA
CODING FOR DATA		width of column	decimal points	full description of parameter			subject coding	Type of statistic
Code	String	5	0	Coding of respondents & non-respondents				Nominal
respond	Numeric	3	0	Internet or nin-responder			1=internet reponder, 2-non-reponder	Nominal
gpyears	Numeric	3	1	Number of years as a GP			numeric	Scale
gendercode	Numeric	3	0	Gender			1=male, 2-female	Nominal
statin	Numeric	3	0	Rx statin then diet doesn't matter			0=unrecorded, 1=agree, 2-disagree	Nominal
statincomment	String	90	0	Comments on statin statement			full rext of comment	Nominal
omega	Numeric	3	0	Omega-3 key to MI recovery			0=not sure, 1=agree, 2-disagree	Nominal
omegacomment	String	100	0	Comments on omega-3 statement			full rext of comment	Nominal
ldlvhdl	Numeric	4	2	LDL more important than HDL?			0=not sure, 1=agree, 2-disagree	Nominal
ldlhdlcomments	String	100	0	LDL v HDL comments			full rext of comment	Nominal
satfatsok	Numeric	4	0	dietary satyfats now safe?			0=not sure, 1=agree, 2-disagree	Nominal
satfatscomments	String	100	0	Comments on satfats OK			full rext of comment	Nominal
endothelium	Numeric	3	0	Diet, dyslipidaemia link to endothelium			0=not sure, 1=agree, 2-disagree	Nominal
endothcomment	String	100	0	Comments on diet, dyslipidaemia & enothelium			full rext of comment	Nominal
naflscvd	Numeric	8	0	NAFLD risk factor for CVD			0=not sure, 1=agree, 2-disagree	Nominal
nafldcomment	String	94	0	NAFLD risk factor for CVD comments			full rext of comment	Nominal
carbohydrates	Numeric	3	0	Dietary carbohydrates neutral for CVD			0=not sure, 1=agree, 2-disagree	Nominal
carbocomment	String	107	0	Dietary carbs neutral for CVD comments			full rext of comment	Nominal
othercomment	String	116	0	Any other comments?			full rext of comment	Nominal
commentcoded	Numeric	3	0	Comments analysis			0=insig comment, 1=diet & other nutrints important, 2=refined sugar sig, 3=lipid ratio sig, 4=references to metabol syndr, 5=trans fats sig	Nominal
commentdiet	Numeric	3	0	Comments indicating diet is important			0=no comment, 1=diet is significant, 2=other comments, 3=diet important & other sig comments	Nominal
commentype	Numeric	3	0	Type of comment or no comment			0=no comment, 2=significant comment, 1=insignificant comment	Nominal
commenttype2	Numeric	3	0	Type of comments: significant or none/not			1=none or insignificant, 2=significant	Nominal
transfatsandms	Numeric	3	0	Comments on trans fats & metabolic syndrome			0=no sig comment, 1=comment on trans fats, 2=comment on metabol syndr, 3=other sig comments	Nominal
code2	String	5	0	Coding of respondents & non-respondents			subject coding	Nominal

## Sheet: Sheet2
Code	respond	gpyears	gendercode	statin	statincomment	omega	omegacomment	ldlvhdl	ldlhdlcomments	satfatsok	satfatscomments	endothelium	endothcomment	naflscvd	nafldcomment	carbohydrates	carbocomment	othercomment	commentcoded	commentdiet	commentype	commenttype2	transfatsandms	code2
R1	1	5	2	2		2		1		2		1		0	Other (please specify)	1			0	0	0	1	0	R1
R2	1	25	1	2		2		0		2		0		1		2		An area of big confusion and mixed messages. No mention of trans fats here?	5	2	2	2	1	R2
R3	1	1	2	2		0		0		1		1		2		2			0	0	0	1	0	R3
R4	1	12	2	2		0		0	thought it was the ratio though and you don't have a neither agree or disagree button	2		1		1		0			3	2	2	2	3	R4
R5	1	6	2	2		2		1		2		1		1		2			0	0	0	1	0	R5
R6	1	1.5	1	2		1		1		2		1		1		2			0	0	0	1	0	R6
R7	1	4	1	2		0		1		2		1		1		2			0	0	0	1	0	R7
R8	1	5	1	2		0		0		2		0		0		2			0	0	0	1	0	R8
R9	1	8	1	2		0		1		0		1		1		2			0	0	0	1	0	R9
R10	1	0.5	2	2	but diet doesn't reduce cholesterol very much on the whole	0		1	both important	0	possibly true . the real problem is now thought to be refined sugar	1		1		2			2	2	2	2	2	R10
R11	1	25	2	2		0		2		1	in appropriate amounts, and better than artificially processed or trans- fats, but should not be the	0		1		2			2	2	2	2	1	R11
R12	1	16	2	2		0	I have heard evidence in favour of omega 3's but there is no mention of this in cardiology letters/d	2		1	However in moderation as better than trans fats but oligo staturated important too	1		0		2			5	2	2	2	1	R12
R13	1	30	1	2		2		0		2		1		1	Can be associated with cardiovascular disease	2			0	0	0	1	0	R13
R14	1	18	2	2		0	I know omega 3 is useful as improved hdl but not sure is key to recovery.	0	A lot of hdl is cardioprotective but equally high pro is bad.	2		1		1		1			0	0	1	1	0	R14
R15	1	3	2	2		0		1		2		1		1		1			0	0	0	2	0	R15
R16	1	1	2	2		0		2		0		1		1		2			0	0	0	2	0	R16
R17	1	7	2	2		0		1		2		1		1		2			0	0	0	2	0	R17
R18	1	0.5	2	2		0		2		2		0		0		0			0	0	0	2	0	R18
R19	1	8	2	2		2		2		2		1		1		2			0	0	0	2	0	R19
R20	1	23	1	2		0		2		2		1		1		2		I am sorry that I am away on 15/6/17	6	0	1	1	0	R20
R21	1	25	2	1		2		0		0		0		1		2			0	0	0	1	0	R21
R22	1	35	2	2		1		1		1		0		1		2			0	0	0	1	0	R22
R23	1	2	1	2		0		1	VLDL even more so	2		1		1		2			6	2	1	1	3	R23
R24	1	0.5	2	2	Even if it has less effect on lipids than the statin diet is still imp	2		2	ldl high concerns me even if hdl is high- despite its protective factor, maybe wrongly I admit! Sure	2		0		0		2	Perhaps not if storing it as fat due to excess consumption		1	3	2	2	1	R24
R25	1	20	2	2	Compliance may be an issue in the long term(side-effects). other comp	0		2		2		1		1	Suggestive of a high fat diet which increases cv disease risk.	2		I am interested in how relevant raised LDL is, as a risk factor for CVD, in the absence of others parameters of meta	1	3	2	2	2	R25
R26	1	0.5	2	2		0		1		1		0		1		2			0	0	0	1	0	R26
R27	1	14	2	2		1		1		0		1		1		2			0	0	0	1	0	R27
R28	1	2	2	2		0		2		0		1		1		2			0	0	0	1	0	R28
R29	1	33	2	2	Antioxidants in 5 fruit and veg per day still important as is dietary	0		1		2		1		1		2			1	1	2	2	0	R29
R30	1	20	2	2	The question does not specify whether you are referring to only diet i	2		0	both are important, I feel	2		0		0		2	Would be linked thro weight/obesity if nothing else		4	2	2	2	2	R30
R31	1	13	2	2	diet is also important	2		1		2		2		0	Appears related to the metabolic syndrome	2			0	0	1	1	0	R31
R32	1	18	1	2		2		0		2		1		1		2			0	0	0	1	0	R32
R33	1	10	1	2		2		2		2		1		0		2			0	0	0	1	0	R33
R34	1	13	2	2		0		0		0		1		1		2			0	0	0	1	0	R34
R35	1	8	1	2		1		1		2		1		0		2			0	0	0	1	0	R35
R36	1	6	2	2		2		1		0		0		0		1		N/A	0	0	1	1	0	R36
R37	1	22	2	2		0		2		2		1		1		0			0	0	0	1	0	R37
R38	1	33	1	2		2		1		2		1		1		2			0	0	0	1	0	R38
R39	1	5	2	2		1		1		2		1		1		1			0	0	0	1	0	R39
R40	1	3	2	2		0		1		2		1		1		2			0	0	0	1	0	R40
R41	1	14	2	2		0		1		0		1		0		0			0	0	0	1	0	R41
R42	1	3	2	2		0		1		0		1		1		0			0	0	0	1	0	R42
R43	1	8	2	2		1	Although may potentiate the effects of anticoagulants so this needs to be taken into account.	2	The ratio of both is important.	0	I think small amounts are OK but some patients are very keen on coconut oil and I'm not sure of the	1		0		2	Lots of research to suggest high carb diet more of a risk for DM and CVD than high fat, e.g. Yudkin's book		2	2	2	2	2	R43
R44	1	30	1	2	Advice on a low cholesterol diet should happen before giving a statin	1	I am sure it is helpful. Omega 3 is anti-thrombotic and anti-arrythmic. It is best taken naturally f	2	Both are equally important. The ratio between them is important.	2	An excess of saturated fat from animal meat, eggs and dairy products with its high cholesterol conte	1	Excess saturated fat, cholesterol and trans-fats all increase the risk of CVD. Essential fatty acid	1	Not sure if an independent risk factor or an association?	0	It is only refined carbohydrates that are harmful. Carbohydrates in whole food vegetables and fruit are ben	Excess protein in the diet is an important factor. Especially excess Methionine from cheese. It leads to high Homoc	1	3	2	2	1	R44
R45	1	38	1	2		1		1		0		1		1		0			0	0	0	1	0	R45
R46	1	24	2	2	Statin treatment is totally separate to dietary treatment	0		2		1		0		2		2			1	2	2	2	3	R46
R47	1	17	1	2		2		1		0		1		1		2			0	0	0	1	0	R47
R48	1	5	2	2		0		0		1		1		1		2			0	0	0	1	0	R48
R49	1	25	1	2		1		1		2		1		0		2			0	0	0	1	0	R49
R50	1	17	1	1		0		2	LDL is an unreliable calculation hence the new guideline on using non-HDL instead	0	I would say yes but it's about balance of total fats	1		0		2	Complex carbohydrates have a beneficial effect and refined sugar the opposite		2	2	2	2	2	R50
R51	1	1	2	2		2		1		0		0		0		0			0	0	0	1	0	R51
R52	1	24	2	2	Lifestyle changes are always important	2	Studies are inconclusive I think	1	I think LDL is relevant for response to statin	1	in moderation	1		0		2	I think these are far more important than we thought.	Sugar is more important that fats now I think	2	2	2	2	2	R52
R53	1	9	2	2		0		2		1		0		0		0			0	0	0	1	0	R53
R54	1	42	1	2	There are many components of diet that influence CVD apart from choles	1	The balance of the evidence favours a key role for dietary omega-3 following a cardiac event. Althou	0	The science is confusing and I doubt that even the experts can give a clear answer to this.	2	Dietary fat is highly concentrated calories and may be associated with trans fatty acids. This is al	1	There is good evidence for this and ongoing research into this area is very promising. We can expect	1		2	A high GI diet has been shown to be a risk factor for CVD	GPs will never get a handle on these lifestyle issues without the right sort of goverment support. It needed the ban	6	2	2	2	1	R54
R55	1	18	1	2		1		0	normally look at both	2		1		1		2			0	0	1	1	0	R55
R56	1	11	2	2		2	But the right sort	1		2		1		1		2			0	0	1	1	0	R56
R57	1	15	2	2		0		1		2		1		1		2			0	0	0	1	0	R57
R58	1	24	2	2	Always try and improve lifestyle irrespective of starting statin	0	Confused messages over the last few years	1		0		1		1		0		I realise my knowledge of diet is very poor would love to attend but am Away	1	1	2	2	3	R58
R59	1	25	2	2	But not the diet that doh suggest. Adv low sugar low grains	2		1	Fasting lipids more important still	0	I have always advocated for good quality sat fats	1		0		2	High refined cho leads to dyslipidaemia		2	2	2	2	2	R59
R60	1	3	2	1		0		2		2		1		1	Part of metabolic syndrome or which cv disease is a part	2			0	0	0	1	0	R60
R61	1	14	2	2		2		2		0		1		1		0			0	0	0	1	0	R61
R62	1	1	2	2		1		1	But Both important	0	Controversial	1		1		1			0	0	1	1	0	R62
R63	1	10	2	2		2		1		0		1		1		2			0	0	0	1	0	R63
R64	1	17	2	2		1		0		2		1		1		2			0	0	0	1	0	R64
R65	1	28	2	2		1		2		1		1		1		2			0	0	0	1	0	R65
R66	1	9	2	2		0		2		0		1		2		2			0	0	0	1	0	R66
R67	1	12	1	2		0		2		2		0		1		2			0	0	0	1	0	R67
R68	1	7	2	2		0		1		2		1		1	Still stored as fat	1	Still stored as fat		6	2	2	2	2	R68
R69	1	2	1	2		1	I believe there is some evidence but in high doses	2		2		1		1		2			0	0	1	1	0	R69
R70	1	15	2	2		0		2		0		1		1		2			0	0	0	1	0	R70
R71	1	11	2	2		0		2		0		1		1		2			0	0	0	1	0	R71
R72	1	2	2	2		0		2		1		1		1		2			0	0	0	1	0	R72
R73	1	3	2	2		2		2		2		0		0		2			0	0	0	1	0	R73
R74	1	15	1	2		2		2		2		1		1		2			0	0	0	1	0	R74
R75	1	3	2	2		2		2		0		0		0		2			0	0	0	1	0	R75
R76	1	14	2	2		2		1		2		1		1		2			0	0	0	1	0	R76
R77	1	20	2	2		2		1		1		1		1		2			0	0	0	1	0	R77
R78	1	17	2	2		1		2		0		1		1		2		I wish doctors have more access to education related to nutrition and therefore patients would have better knowledg	1	1	2	2	3	R78
R79	1	31	1	2		0		2		2		1		1		1			0	0	2	2	0	R79
R80	1	15	2	2		2	If it was, why was it taken off prescriptions?	2	I thought high HDL was protective?	1	Low carb healthy fats is the way to go...	0		0		2			0	0	0	1	0	R80
R81	1	18	2	2		2		0		0		1		1		1			0	0	0	1	0	R81
R82	1	8	1	2		2		1		2		1		1		2			0	0	0	1	0	R82
R83	1	26	1	2		0		2		0		0		0		2			0	0	0	1	0	R83
R84	1	36	0	2		0		1		0		1		1		2			0	0	0	1	0	R84
R85	1	2	1	2		1		1		1		1		0		2			0	0	0	1	0	R85
R86	1	1	2	2		1		2		1		0		2		2			0	0	0	1	0	R86
R87	1	7	2	2		2		1		0		1		1		2			0	0	0	1	0	R87
R88	1	4	1	2		2		2	Ratio significant for total cholesterol/HDL	0	I am not convinced by the evidence	2		1		2	with sugar converted to fat		3	2	2	2	1	R88
R89	1	30	1	2		1		2		2		1		1		2			0	0	0	1	0	R89
NR1	2	18	2	2	Diet is always important	0	It is valuable for cardiac health but unsure if it is key for recovery from a cardiac event	1		2		1		1		2			1	1	2	2	3	NR1
NR2	2	6	2	2		2	Evidence now poor	2	Ratio	0		0		1		0			3	2	2	2	3	NR2
NR3	2	27	2	2		2		0		1		1		1		2			0	0	0	1	0	NR3
NR4	2	15	2	2		1		1		2		1		1		2			0	0	0	1	0	NR4
NR5	2	20	1	2		1		2		2		1		1		2			0	0	0	1	0	NR5
NR6	2	1	2	2		0		1		1		0		1		0			0	0	0	1	0	NR6
NR7	2	12	2	2	Need to follow cholesterol lowering diet too	1	Maybe in dietary terms not supplements	2		2	Need to follow ultimate cholesterol lowering diet (up soya, glutans, sterols)	1		1		2	Low GI diet important		1	3	2	2	2	NR7
NR8	2	15	2	2		0		1		2		0		1		2			0	0	0	1	0	NR8
NR9	2	20	1	2		2		2		2		1		0	Is a risk factor but not sure if major	1			0	0	0	1	0	NR9
NR10	2	27	1	2		1		1		2		1		1		2			0	0	0	1	0	NR10
NR11	2	24	2	2	Still should have low fat high HDL diet	2		2	HDL is quite important but cannot manipulate it very much	0		1		1		2			0	0	1	1	0	NR11
NR12	2	17	2	2		2		0		0		0		1		2			0	0	0	1	0	NR12
NR13	2	15	2	2		1		1		1		0		1		1			0	0	0	1	0	NR13
NR14	2	6	1	2		2		1		2		1		2		2			0	0	0	1	0	NR14
NR15	2	13	2	2		2		2		2		0		0		2			0	0	0	1	0	NR15
NR16	2	12	1	2		2		2		2		1		1		2			0	0	0	1	0	NR16
NR17	2	5	2	2		2		1	But both important	2		1		1	As likely multiple Rxs	2	Raised blood glucose -> type 2 DM -> CVD		4	2	2	2	2	NR17
NR18	2	0.5	2	2		2		1		2		2		2		2			1	1	2	2	3	NR18
NR19	2	16	2	2		0		1	But not in every case as HDL cholesterol has a protective influence	2		1		1	Suggesting raised lipids etc increasing chance of metabolic syndrome	2	Carbs are negative in that -> metbolic syndome-> DM		4	1	2	2	2	NR19
